# Supplementary material for: Unraveling the Skeletal Growth-Promoting Mechanism of the Seahorse Hippocampus erectus: From Active Fraction Screening to Signaling Pathway Regulation
Source: Curr Issues Mol Biol. 2026 Jun 30;48(7):678. doi: 10.3390/cimb48070678 (PMC13406864; doi:10.3390/cimb48070678)
Supplement: Supplementary file 1 [file cimb-48-00678-s001.zip]

Archive with 3 entries (2 files):
- cimb-4375720-supplementary-3/
- cimb-4375720-supplementary-3/Supplementary Figure S1.pdf
- cimb-4375720-supplementary-3/Table S1 Mass spectrometric identification of constituents in different molecular weight fractions of digested H. erectus aqueous extract.xlsx
