# Supplementary material for: Unraveling the Skeletal Growth-Promoting Mechanism of the Seahorse Hippocampus erectus: From Active Fraction Screening to Signaling Pathway Regulation
Source: Curr Issues Mol Biol. 2026 Jun 30;48(7):678. doi: 10.3390/cimb48070678 (PMC13406864; doi:10.3390/cimb48070678)
Supplement: Supplementary file 1 [file cimb-48-00678-s001.zip › cimb-4375720-supplementary-3/Table S1 Mass spectrometric identification of constituents in different molecular weight fractions of digested H. erectus aqueous extract.xlsx]

## Sheet: 1
Table S1 Mass spectrometric identification of constituents in different molecular weight fractions of digested H. erectus aqueous extract
Metabolite	Retention time(min)	Mode	Formula	Adducts	m/z(Apex)	m/z(Expected)	Score	Fragmentation Score	Mass Error (ppm)	classB	MS/MS spectrum	WP	＜10kda	10-30kda	＞30kda
L-(+)-Gulose	0.96	pos	C6H12O6	M+Na, 2M+Na, M+K, M+NH4	203.0524	203.0526	45.0	27.60	-1.24733		80.9482 1403274.7500|110.0715 949275.0033|82.9454 697604.9792|198.0854 642353.3229|156.0767 304451.8730	3.98357e+07	3.90584e+07	4.29412e+07	4.34394e+07
l-Carnitine	0.99	pos	C7H15NO3	M+H	162.1123	162.1125	55.1	76.20	-1.09963	Organonitrogen compounds	162.1123 26635690.7500|103.0392 8972458.9336|60.0814 5983945.8491|85.0288 3381101.0312|120.0808 3011252.0288	2.01947e+07	1.53627e+07	2.00846e+07	1.95254e+07
Trimethylamine N-oxide	1.00	pos	C3H9NO	M+H, M+K, 2M+H, M+Na	151.1439	151.1441	58.7	97.70	-1.08201	Organonitrogen compounds	98.0578 1151728.5750|56.0501 380537.3500|83.0346 231077.6094|72.0813 48431.6906|57.0340 23487.3781	3.67591e+07	3.59172e+07	3.3652e+07	3.24961e+07
pyrimidin-4-ol	1.02	pos	C4H4N2O	M+NH4, M+CH3OH+H	114.0662	114.0662	43.6	22.80	0.539521	Diazines	84.0451 1205962.4813|83.0608 761571.8012|84.0813 528965.1156|70.0652 279560.2402|129.0656 274549.5027	1.4512e+08	1.47745e+08	1.43267e+08	1.49462e+08
5-Aminopentanoic Acid	1.07	pos	C5H11NO2	M+H	118.0863	118.0863	54.9	76.70	0.313917	Carboxylic acids and derivatives	72.0813 69230976.2232|55.0549 18779791.9754|101.0598 7424338.9688|118.0867 7014318.4286|100.0761 1994281.6071	2.93448e+07	2.89858e+07	3.17595e+07	3.22809e+07
Propynoic acid	1.10	neg	C3H2O2	M+CH3COO, 2M-H	129.0193	129.0193	42.9	16.70	0.295559	Carboxylic acids and derivatives	95.0614 280489.3740|139.0048 243380.0664|111.0085 187644.0664|121.0405 102923.0898|80.9158 66139.1885	3.12905e+07	3.00523e+07	3.39745e+07	3.26136e+07
2-hydroxyacrylic Acid	1.19	neg	C3H4O3	M-H+CH3CN, M+CH3COO	147.0299	147.0298	52.5	65.80	0.894369		129.0193 14407585.0179|85.0294 4137303.8546|147.0298 3121197.1429|103.0398 3026614.5000|101.0245 2814922.2143	3.66736e+07	2.92571e+07	4.22174e+07	4.1226e+07
Guanine	1.21	pos	C5H5N5O	M+H	152.0565	152.0567	56.9	93.80	-1.18387	Imidazopyrimidines	152.0565 191218199.9170|135.0300 50734630.2656|110.0350 23526046.2266|76.0765 4073396.5430|136.0480 3321782.1875	2.54334e+07	2.77207e+07	2.92255e+07	2.79153e+07
((+-))-2-Hydroxy-4-(methylthio)butanoic acid	1.21	pos	C5H10O3S	M+H-H2O, M+NH4-H2O	150.0582	150.0589	48.5	53.90	-4.59172	Fatty Acyls	76.0761 30290048.4615|56.0501 22779675.6578|104.0530 17525417.3266|135.0300 16698161.8667|133.0317 12619270.9865	1.99703e+07	2.12533e+07	2.23111e+07	2.04662e+07
3-Hydroxypropanoic acid	1.23	neg	C3H6O3	M-H	89.0244			65.24		Hydroxy acids and derivatives	65.0136 20487.8061|59.0137 7443.7394|60.0169 3262.8198|81.3529 2596.1147|84.8988 2506.7935	2.37786e+08	2.50784e+08	2.44493e+08	2.44475e+08
Xanthine	1.24	neg	C5H4N4O2	M-H, M+Cl	151.0262	151.0261	62.3	73.10	0.408715	Imidazopyrimidines	151.0259 3296099.5138|96.9695 740330.5026|59.0137 718476.8854|143.1179 498587.8477|125.0971 447349.0319	5.67345e+07	6.12265e+07	5.4766e+07	5.60029e+07
2-Hydroxycinnamic acid	1.24	pos	C9H8O3	M+H, M+NH4, M+H-H2O	182.0810	182.0812	51.8	61.80	-0.768617	Cinnamic acids and derivatives	84.0812 8538242.7148|120.0808 7844982.5586|130.0862 2488798.1841|103.0545 1435536.5869|87.0444 1232830.5679	3.71072e+07	3.87836e+07	3.8318e+07	3.72896e+07
Sakacin A	1.24	pos	C12H24N4O4	M+NH4-H2O, M+CH3OH+Na+H2O	288.2027	288.2036	49.2	55.40	-3.12957	Carboxylic acids and derivatives	288.2027 22686556.9167|175.1188 9626268.1784|86.0968 8798974.6146|70.0656 8667830.1100|152.0566 3807258.6986	2.37536e+07	2.93182e+07	2.30591e+07	2.12557e+07
Cyclopentanecarboxylic acid	1.26	pos	C6H10O2	M+NH4, M+2CH3CN+H	132.1018	132.1019	41.2	13.30	-1.17798	Carboxylic acids and derivatives	155.9741 11415259.5176|132.9582 7041047.4937|120.0807 4391153.6108|111.9846 4161891.8374|114.9477 3483683.2004	3.25102e+08	3.50829e+08	3.1941e+08	3.15545e+08
Succinic Anhydride	1.29	neg	C4H4O3	M-H, M-H+H2O	117.0192	117.0187	62.9	85.30	5.02712	Carboxylic acids and derivatives	74.0328 1738901.9201|73.0294 868393.0709|59.0139 635791.7737|100.0120 203442.0508|75.0339 151531.2305	7.97798e+07	8.06252e+07	7.93297e+07	8.36204e+07
Creatine	1.37	pos	C4H9N3O2	M+H-H2O	114.0663	114.0662	53.7	73.40	0.579636	Carboxylic acids and derivatives	70.0656 6685155.5625|114.0664 1352313.2433|87.0760 346654.3527|87.0442 325876.5092|86.0721 246851.5918	2.63584e+08	2.67814e+08	2.5084e+08	2.6376e+08
Aminocaproic acid	1.48	neg	C6H13NO2	M-H	130.0873	130.0874	48.0	46.90	-0.224635	Fatty Acyls	87.0452 848258.4544|71.0138 528053.3340|85.0659 214706.2969|89.0243 180475.8177|69.0346 85392.0527	5.8065e+07	6.45694e+07	5.47089e+07	5.55266e+07
Terreinlactone B	1.48	pos	C8H10O2	M+H-H2O, M+NH4-H2O	121.0648	121.0648	44.2	23.00	0.364569		138.0484 9353562.6579|121.0396 3224865.6719|121.0650 2791549.5456|93.0450 693366.3719|95.0607 483942.4502	1.82026e+07	2.02403e+07	1.62258e+07	1.56968e+07
Methylsuccinic Acid	1.95	neg	C5H8O4	M-H	131.0350	131.0350	54.2	34.90	0.0786164	Fatty Acyls	71.0138 167737.3332|115.0036 114911.2335|88.0493 70045.6396|66.0095 51769.5789|87.0456 47539.6583	1.88282e+07	1.89451e+07	1.89e+07	1.87346e+07
2-(2-hydroxyphenyl)propanoic acid	1.96	pos	C9H10O3	M+H-H2O, M+NH4-H2O	166.0861	166.0868	46.7	47.90	-4.35857		121.0841 62291831.1250|120.0809 19760259.6058|104.0578 3657451.3831|166.0720 2921833.2428|122.0874 2855451.0637	4.34796e+08	4.93181e+08	4.28827e+08	4.06674e+08
Phenylalanine	1.96	neg	C9H11NO2	M-H, M+Cl, 2M-H	164.0718	164.0717	58.6	98.80	0.695783	Carboxylic acids and derivatives	164.0716 1666575.1895|147.0450 580225.2656|88.0402 407581.3750|134.0473 383906.8359|135.0497 348145.1680	1.06951e+08	1.14285e+08	1.06133e+08	1.22705e+08
Phenylacetaldehyde	1.96	pos	C8H8O	M+H-H2O, M+NH4-H2O	120.0808	120.0813	44.4	34.10	-4.18081	Benzene and substituted derivatives	120.0808 100984522.8333|103.0544 42541962.2708|93.0701 11224781.0938|91.0546 5275120.9427|77.0391 4117824.2370	3.86765e+07	4.22381e+07	3.68622e+07	3.55784e+07
Cyclosquamosin B	1.97	pos	C39H65N9O10S	M+H	852.4682	852.4648	52.9	87.70	4.02241	Carboxylic acids and derivatives	70.0656 57049052.9420|852.4678 15486194.9821|127.0864 9856842.7785|155.0813 8666917.2299|169.1331 8339535.9799	1.95051e+07	1.95283e+07	1.95295e+07	1.95181e+07
Phe Pro Lys	1.98	pos	C20H30N4O4	M+H, 2M+Na, M+H-H2O	803.4368	803.4428	49.7	66.70	-7.52205	Carboxylic acids and derivatives	86.0967 2577555.7344|70.0656 2052801.3125|84.0812 919351.3203|84.0448 903783.3125|101.0710 825960.3711	2.61724e+07	3.04684e+07	2.75008e+07	2.75027e+07
Milbemycin alpha7	2.04	pos	C39H58O10	M+CH3OH+Na	741.4252	741.4185	47.9	61.20	9.0951	Macrolides and analogues	70.0656 16803411.3385|741.4250 9869478.2798|226.1182 5886326.8336|155.0812 5197894.9955|127.0864 4825970.0033	6.14136e+07	5.80469e+07	5.68083e+07	5.84198e+07
Asparaginyl-Arginine	2.05	pos	C10H20N6O4	M+2CH3CN+H	371.2158	371.2154	45.0	32.10	0.98641	Carboxylic acids and derivatives	70.0657 1888440.5313|101.0713 562568.3076|127.0866 503778.7744|129.0662 360026.6250|73.0473 357270.8594	3.37556e+08	3.17063e+08	3.67207e+08	3.67511e+08
6-beta-hydroxydexamethasone	2.17	pos	C22H29FO6	M+H2O+CH3OH+H	459.2414	459.2392	48.3	65.80	4.90084		70.0656 4434111.6875|86.0968 940845.0825|74.0605 718154.7070|72.0812 709679.7539|84.0812 689966.8135	4.54269e+07	1.86419e+07	3.83059e+07	3.72756e+07
Gly Phe	2.33	pos	C11H14N2O3	M+H	223.1074	223.1077	57.0	88.50	-1.28733	Carboxylic acids and derivatives	120.0807 270771776.4115|166.0860 128235764.0495|177.1021 51076045.6979|223.1070 12274552.6693|131.0488 6012032.3724	2.26758e+08	2.64979e+08	2.16512e+08	1.76906e+08
1,2,3,4-Tetrahydro-b-carboline-1,3-dicarboxylic acid	2.79	neg	C13H12N2O4	M-H, M-H+CH3OH	291.0990	291.0980	45.3	33.60	3.40614	Harmala alkaloids	291.0985 3362925.0476|127.0513 2788880.2531|109.0405 955514.3783|247.1064 576046.4177|119.0493 467958.2396	1.83932e+07	1.97188e+07	1.7918e+07	1.7913e+07
(2S)-2-Amino-3-[4-[(2S)-2-amino-4-methylsulfanylbutanoyl]oxyphenyl]propanoic acid	3.13	pos	C14H20N2O4S	M+H	313.1211	313.1217	52.6	69.80	-1.72981	Carboxylic acids and derivatives	104.0530 60238906.1328|56.0501 36938478.1934|61.0112 18887872.0527|182.0809 12133179.0430|136.0754 8941389.5508	4.13242e+07	6.3498e+07	4.40384e+07	4.5073e+07
DL-2-Hydroxyvaleric acid	3.65	neg	C5H10O3	M-H	117.0557	117.0557	55.7	79.90	-0.395097		117.0576 12244894.1456|71.0496 10142970.1507|116.9286 4604558.3864|73.0295 1836702.0226|99.9251 820121.7322	5.15404e+07	5.52096e+07	4.67275e+07	4.59829e+07
6-(4-{3-[2,4-dihydroxy-5-(3-methylbut-2-en-1-yl)phenyl]-2-hydroxy-3-oxopropyl}-2-(3-methylbut-2-en-1-yl)phenoxy)-3,4,5-trihydroxyoxane-2-carboxylic acid	3.68	pos	C31H38O11	M+NH4	604.2759	604.2752	53.1	76.90	1.12888		419.1955 7580267.8619|171.0761 6815871.9678|143.0813 3710021.3905|86.0604 3457615.0077|72.0813 2963407.9067	4.7749e+07	4.71118e+07	5.00831e+07	5.03149e+07
Flobetair	3.89	pos	C20H25FN2O3	M+H-2H2O, M+CH3CN+H, M+CH3OH+H	402.2214	402.2191	41.7	28.40	5.70783	Benzene and substituted derivatives	86.0967 3111820.5172|70.0656 2835682.6035|84.0448 2764037.7102|393.2165 2336534.1133|141.0656 1872227.5828	1.95381e+08	2.37894e+08	2.20145e+08	2.03755e+08
1alpha,3beta,22R-Trihydroxyergosta-5,24E-dien-26-oic acid 3-O-b-D-glucoside 26-O-b-D-glucosyl ester	3.90	pos	C40H64O15	M+H2O+H	803.4368	803.4431	44.0	40.10	-7.85965	Steroids and steroid derivatives	803.4367 5238720.9020|86.0968 2980965.3683|70.0656 2851964.6440|74.0605 2633637.7282|158.0921 1853933.4560	2.17543e+07	2.41087e+07	2.02309e+07	1.98695e+07
Tryptophan	3.94	neg	C11H12N2O2	M-H, 2M-H, M+Cl	203.0829	203.0826	59.9	95.90	1.23049	Indoles and derivatives	407.1400 259055.5820|203.0825 189156.0664|148.0439 128863.2852|258.0889 82549.0703|127.0516 69429.1855	4.22058e+07	4.5e+07	3.73788e+07	3.60978e+07
Sherry lactone	4.08	neg	C6H10O3	M-H	129.0557	129.0557	43.8	20.20	0.0500369	Lactones	129.0554 611724.1905|129.0373 369547.8275|85.0287 171557.8302|129.0190 83888.3738|85.0651 71227.7408	3.61301e+07	4.37068e+07	3.59111e+07	3.42641e+07
Cinobufotalin	4.08	pos	C26H34O7	M+H-2H2O, M+H	459.2415	459.2377	43.6	49.20	8.22243	Steroids and steroid derivatives	70.0656 1226908.9297|86.0968 1066229.0156|72.0813 792228.2617|129.1022 671587.9766|136.0755 637322.0879	2.3555e+07	1.2434e+07	2.45051e+07	2.38574e+07
3-Methylorsellinic Acid	4.15	neg	C9H10O4	M-H, M-H+H2O	181.0509	181.0506	58.6	6.44	1.23865	Benzene and substituted derivatives	164.0430 167870.1540|136.0482 122160.8984|168.0068 83894.3655|124.0161 80336.3025|120.0527 73938.8666	4.27125e+07	4.64711e+07	3.75336e+07	3.66411e+07
beta-oxycodol	4.15	pos	C18H23NO4	M+CH3CN+Na, 2M+Na, M+NH4	381.1764	381.1795	46.5	46.80	-8.15758	Phenanthrenes and derivatives	70.0656 2994052.1172|84.0812 940408.3438|86.0968 927801.3516|72.0812 851851.7695|86.0605 593491.0000	4.15749e+07	4.27435e+07	3.90915e+07	3.83983e+07
3,4,5-trihydroxy-6-(5-hydroxy-4-{2-hydroxy-3-[4-hydroxy-3-(3-methylbut-2-en-1-yl)phenyl]propanoyl}-2-(3-methylbut-2-en-1-yl)phenoxy)oxane-2-carboxylic acid	4.18	pos	C31H38O11	M+NH4	604.2758	604.2752	52.9	76.60	1.01529		419.1950 25804463.9063|171.0761 25039610.7422|143.0813 13800062.7422|86.0604 12983803.4590|72.0812 10670135.6758	2.00341e+07	1.84195e+07	1.92561e+07	1.94512e+07
Staphylopeptide A	4.20	pos	C20H34N6O6	M+CH3OH+Na+H2O	527.2787	527.2808	48.2	62.00	-3.87913	Carboxylic acids and derivatives	70.0656 55427371.6250|127.0864 25701504.3750|155.0813 15135928.9375|175.1188 8096472.8438|158.0922 7755769.9375	9.30932e+07	7.19553e+07	1.0366e+08	1.13738e+08
Cyclo(aspartylleucylthreonylvalyltyrosylphenylalanylglycyl)	4.23	pos	C39H53N7O11	M+2CH3CN+H	878.4477	878.4405	48.4	62.20	8.12529	Carboxylic acids and derivatives	70.0656 133128492.7256|169.1332 33808744.6250|878.4465 22308798.1250|380.1537 18672298.8750|323.1342 14638915.9063	1.92647e+07	1.17648e+07	1.71027e+07	1.69522e+07
Bafilomycin C1	4.25	pos	C39H60O12	M+H-2H2O	685.3989	685.3948	46.7	52.30	5.90773	Macrolides and analogues	685.3989 31473788.6875|86.0968 26513944.3398|86.0604 18249091.1758|171.0762 16061538.6250|70.0656 15381839.9727	5.51338e+07	5.88963e+07	4.79697e+07	4.76211e+07
(14alpha,17beta,20S,22R)-14,20-Epoxy-17-hydroxy-1-oxowitha-3,5,24-trienolide	4.27	pos	C28H36O5	M+H-H2O, M+2CH3CN+Na, M+CH3CN+Na	435.2543	435.2530	44.1	43.70	2.97252	Steroids and steroid derivatives	86.0604 10662739.0430|86.0968 8636471.3828|171.0771 7665266.4219|143.0818 5566821.9375|143.1182 4862194.3750	2.50569e+08	2.08506e+08	2.43112e+08	2.39649e+08
Stagonosporyne A	4.29	pos	C11H16O3	2M+H	393.2286	393.2272	42.7	20.70	3.66298	Organooxygen compounds	86.0968 10917761.8813|72.0812 6575337.2000|101.0712 5856574.4063|129.0660 3399143.1469|185.1647 3308893.0797	3.03234e+08	2.8802e+08	2.81353e+08	2.77286e+08
Glabrin D	4.31	pos	C36H49N7O10	M+H-H2O	722.3524	722.3508	47.9	57.60	2.18933	Carboxylic acids and derivatives	70.0656 13732427.8372|84.0812 3591898.7451|127.0866 2995065.3887|171.0762 2933146.2754|155.0813 2835294.3149	6.47674e+07	4.82824e+07	7.2313e+07	8.06708e+07
Concanamycin	4.31	neg	C39H64O10	M+HCOOH+HCOO	783.4479	783.4544	49.4	59.00	-8.26677	Macrolides and analogues	145.0982 3488845.1694|197.1039 1549409.9559|783.4476 1466685.1217|129.0670 1347999.5374|215.1150 1205673.5564	2.25479e+07	2.17876e+07	2.22439e+07	2.03159e+07
Cyclosquamosin G	4.32	pos	C39H60N8O10S	M+NH4	850.4418	850.4493	47.0	58.40	-8.77756	Carboxylic acids and derivatives	70.0656 20171278.5000|127.0865 3720393.5469|155.0813 2480804.9590|129.1022 2010597.2500|84.0811 1776646.9727	6.46507e+07	2.43537e+07	6.90666e+07	7.80167e+07
Cys-Arg-Glu-Lys-Ala	4.37	pos	C23H43N9O8S	M+H-H2O, M+CH3CN+H	647.3358	647.3295	49.1	64.50	9.7719	Carboxylic acids and derivatives	74.0605 32935708.9258|159.0764 25658943.7031|101.0712 16681286.1563|358.1719 14746370.6094|212.1028 13749549.7339	1.82454e+07	1.68384e+07	1.8603e+07	1.84694e+07
Thr Pro Lys	4.39	pos	C15H28N4O5	M+H	345.2128	345.2132	54.0	76.40	-1.21983	Carboxylic acids and derivatives	86.0968 17749886.8594|72.0812 14885275.8594|345.2240 14380742.1563|143.1177 11890144.2422|175.1094 7647955.9063	4.55882e+07	5.26464e+07	4.22318e+07	4.1279e+07
Versicotide b	4.42	pos	C25H29N5O5	M+H2O+CH3OH+H	530.2640	530.2612	44.4	25.80	5.24936	Carboxylic acids and derivatives	70.0656 50069238.1367|247.1107 15484681.4512|169.1333 10908499.0840|334.1425 9654307.2813|284.1599 6158652.9543	2.41293e+07	2.59268e+07	2.36712e+07	2.22657e+07
Leu Ser Phe	4.45	pos	C18H27N3O5	M+CH3CN+H, 2M+H, M+H	407.2317	407.2292	43.0	33.90	6.20265		120.0808 14409742.4844|166.0859 11729121.7656|86.0968 7917687.9844|102.0551 6068308.3486|173.0918 5973780.8945	1.31203e+08	1.4355e+08	1.3076e+08	1.23492e+08
Amphibine H	4.61	pos	C33H43N5O6	M+2CH3CN+H	688.3876	688.3815	53.1	79.50	8.85482	Carboxylic acids and derivatives	70.0657 172989538.5625|401.2393 73573870.8750|86.0969 63613483.2500|141.1022 49243613.3750|169.0973 46852095.1484	3.19818e+07	3.29813e+07	3.15144e+07	3.07454e+07
1(3h)-Isobenzofuranone, 3-[4-hydroxy-2-methyl-5-(1-methylethyl)phenyl]-3-[2-methyl-5-(1-methylethyl)-4-(phosphonooxy)phenyl]-	4.65	neg	C28H31O7P	M-H, M+Cl	509.1721	509.1735	42.8	21.70	-2.6203	Prenol lipids	509.1713 825156.4785|227.1400 401816.1563|127.0512 348764.3594|383.2315 315752.0430|455.2520 299067.5664	3.67271e+07	4.37342e+07	3.91425e+07	3.92492e+07
Arginyl-glycyl-aspartyl-valine	4.67	pos	C17H31N7O7	M+NH4-H2O, M+Na-H2O	445.2495	445.2523	41.9	26.80	-6.34556	Carboxylic acids and derivatives	86.0967 6790522.4531|72.0812 3939765.6563|143.1175 2919881.8672|70.0656 1106334.0703|171.1124 948596.5449	4.17596e+07	4.22065e+07	3.60488e+07	3.48464e+07
Methyl penicyrone	4.68	pos	C25H36O7	M+H-2H2O, M+CH3OH+Na+H2O	521.2718	521.2727	44.5	27.70	-1.80316	Pyrans	86.0968 36127327.3906|101.0712 29063451.9358|120.0808 26767970.9102|84.0448 25617914.1272|143.1177 21594768.4632	4.77304e+07	5.47126e+07	4.7417e+07	4.61602e+07
THYMOPENTIN	4.70	pos	C30H49N9O9	M+K	718.3262	718.3286	44.7	33.10	-3.31894	Carboxylic acids and derivatives	70.0656 168179969.4375|153.1020 43632314.8750|435.1726 36869464.4375|169.1331 32528044.6250|201.1055 27588435.5313	2.02125e+07	1.92908e+07	1.84507e+07	1.81588e+07
Penochalasin D	4.72	pos	C32H37N3O3	M+H2O+H, M+2CH3CN+H	530.3056	530.3018	40.5	25.00	7.32892	Indoles and derivatives	86.0968 7650994.5000|70.0657 3217605.6777|72.0813 2244853.6016|143.1178 1203964.7969|120.0810 858083.4727	2.03559e+07	2.18723e+07	1.47628e+07	1.49869e+07
PA(TXB2/22:2(13Z,16Z))	4.75	pos	C45H79O12P	M+CH3OH+Na	897.5514	897.5466	43.1	26.80	5.27303	Fatty Acyls	86.0967 20693700.0208|143.1179 17795917.5208|897.5510 17371111.0000|72.0812 12680931.2865|171.0767 10370397.5729	6.24036e+07	6.23935e+07	5.55475e+07	5.62799e+07
Ile Val Ile	4.82	pos	C17H33N3O4	M+H	344.2539	344.2544	56.9	90.30	-1.50841		86.0967 91571282.6250|185.1647 49716349.8281|72.0812 39795250.7656|213.1596 34894219.6914|231.1700 5062038.7134	5.93035e+07	6.64796e+07	5.41715e+07	5.53912e+07
Gly Val Ile Gly Ile	4.86	pos	C21H39N5O6	M+H, 2M+H	458.2963	458.2973	48.4	47.20	-2.27136		72.0811 93128830.5000|143.1174 69713628.3750|86.0967 43345289.6563|458.2965 35924469.2500|288.1910 34119180.6250	7.19543e+08	7.65911e+08	6.53215e+08	6.10378e+08
Deferoxamine	4.86	pos	C25H48N6O8	M+CH3CN+Na	624.3713	624.3695	49.3	52.10	2.94552	Carboxylic acids and derivatives	70.0656 133362014.2411|624.3701 71849251.9866|155.0813 56773672.1897|127.0864 31990673.4012|226.1182 31419717.7746	4.80464e+07	4.62702e+07	4.43695e+07	4.56796e+07
Leu Pro Phe	4.95	pos	C20H29N3O4	M+H	376.2231	376.2231	56.9	89.50	-0.0645387	Carboxylic acids and derivatives	70.0656 41403718.6233|263.1389 21078619.5799|86.0968 12164388.3385|376.2231 8180210.3160|211.1440 4529147.2422	4.79395e+07	5.62684e+07	4.25891e+07	4.32459e+07
Ile Ile Leu	5.00	pos	C18H35N3O4	M+H	358.2696	358.2700	56.0	85.40	-1.07658	Carboxylic acids and derivatives	86.0968 20631132.6953|199.1804 6863829.0020|227.1754 4210260.4727|69.0705 1162809.6826|120.0808 1054358.2529	2.72772e+07	3.1108e+07	2.38122e+07	2.28477e+07
Cholylcitrulline	5.04	pos	C30H51N3O7	M+CH3CN+Na	629.3868	629.3892	44.2	0.04	-3.85531	Steroids and steroid derivatives	72.0812 78539859.5000|143.1175 54138108.4375|86.0967 47045645.8438|171.1127 31096687.3750|385.2072 26702086.1250	1.93726e+07	1.65288e+07	1.75367e+07	1.75221e+07
Dihydro-3-Coumaric Acid	5.05	neg	C9H10O3	M-H, 2M-H, M+Cl	165.0558	165.0557	54.3	63.20	0.43167	Phenylpropanoic acids	165.0557 694325.2852|130.0873 528378.6172|158.1186 517106.4609|147.0452 346807.0215|88.0402 160170.9922	5.06365e+07	5.9666e+07	4.80299e+07	4.83091e+07
midecamycin	5.06	pos	C41H67NO15	M+H2O+Na	854.4512	854.4514	44.3	33.30	-0.239639	Organooxygen compounds	136.0754 3879191.3164|86.0968 3492142.8828|70.0656 1355396.0869|120.0807 1188471.1309|159.0918 1134031.6123	2.21213e+07	2.14564e+07	2.39421e+07	2.36549e+07
Octanoyl-l-Carnitine	5.15	pos	C15H29NO4	M+2CH3CN+Na	392.2540	392.2520	44.7	0.00	4.86316	Fatty Acyls	86.0967 10845663.7422|199.1803 3481545.9775|120.0808 2582887.7510|227.1754 2204380.0469|233.1653 966451.9531	3.61709e+07	4.12504e+07	3.16338e+07	3.14502e+07
Sulfolithocholylglycine	5.28	neg	C26H43NO7S	M-H+CH3OH	544.2951	544.2944	43.8	0.05	1.37914	Steroids and steroid derivatives	544.2943 5694915.0016|154.0179 519347.5762|136.9913 488230.4172|80.9651 437163.3375|79.9574 386813.0000	4.12741e+07	4.17855e+07	4.1621e+07	4.04031e+07
Tauro-b-Muricholic Acid	5.31	neg	C26H45NO7S	M-H	514.2835	514.2844	58.6	32.60	-1.65666	Steroids and steroid derivatives	514.2863 358298362.4631|79.9574 59564686.5902|124.0070 30318077.4354|106.9799 23809053.7759|209.9149 2298490.3093	1.33879e+09	1.31901e+09	1.30585e+09	1.25469e+09
Taurocholic Acid	5.33	pos	C26H45NO7S	M+H-2H2O, M+H-H2O, M+H, M+NH4, 2M+H	516.2989	516.2990	72.7	92.70	-0.0140271	Steroids and steroid derivatives	462.2659 2835480.1719|126.0220 1362187.0552|480.2768 1075755.7969|337.2513 920343.7402|209.1323 526220.7520	6.24942e+07	6.14523e+07	5.92133e+07	6.35214e+07
Cholylcysteine	5.49	neg	C27H45NO6S	M-H+H2O	528.3009	528.2994	43.1	31.60	2.81965	Steroids and steroid derivatives	528.3002 33722733.0563|136.9913 2579458.5719|80.9652 2236976.7063|79.9574 2231410.3094|154.0180 1977706.7652	5.70864e+07	4.92828e+07	4.86856e+07	4.96923e+07
12,20-Dioxo-leukotriene B4	5.49	pos	C20H28O5	M+H-2H2O, M+H-H2O, M+Na, M+H2O+Na	331.1900	331.1904	47.9	44.60	-1.04054	Fatty Acyls	86.0967 590092.7780|389.1920 356755.9813|120.0806 342201.0467|70.0656 244334.3938|91.0541 232157.6310	2.6973e+07	2.71469e+07	2.52956e+07	2.41264e+07
(5s,12r,18r)-5,12,18-Trihydroxyicosa-6,8,10,14,16-Pentaenoic Acid	5.49	neg	C20H30O5	M-H+H2O	367.2140	367.2119	55.2	77.60	5.62143	Fatty Acyls	367.2137 4795502.6239|59.0138 593754.7736|115.0400 419604.5653|109.0653 395163.2955|83.0504 295721.0057	2.6724e+07	2.46745e+07	2.58751e+07	2.43769e+07
Tauroursodeoxycholic Acid	5.57	neg	C26H45NO6S	M-H	498.2899	498.2895	54.4	1.55	0.922881	Steroids and steroid derivatives	498.2883 3607282.7578|79.9574 326120.9023|78.9589 193498.5645|124.0071 132513.2852|106.9811 121895.5762	9.95899e+07	7.55599e+07	8.15048e+07	8.72858e+07
Resolvin E3	5.67	neg	C20H30O4	M+CH3COO	393.2295	393.2280	45.1	0.05	3.72166	Fatty Acyls	393.2289 5468478.8340|85.0292 456277.0859|59.0137 444256.4774|123.0820 373574.4005|193.1253 335250.4218	3.70597e+07	3.4331e+07	3.54758e+07	3.42156e+07
Alcaftadine	5.75	pos	C19H21N3O	M+NH4-H2O, M+CH3CN+H	349.2006	349.2032	41.3	16.90	-7.32447	Benzazepines	349.2010 753167.7135|81.0702 449027.6743|331.1903 414777.5409|79.0545 405206.8365|91.0544 399040.6926	1.95221e+07	2.03066e+07	1.89428e+07	1.91061e+07
Traversianal	5.76	pos	C20H28O3	M+H, M+Na, M+H2O+H, M+H-2H2O	335.2213	335.2223	48.5	24.50	-2.89671	Prenol lipids	281.1918 592693.4375|69.0704 588689.4824|86.0965 475733.1538|83.0859 442293.5479|55.0548 368527.9141	3.67554e+07	3.71153e+07	3.42643e+07	3.3536e+07
8-Iso-Pge2	5.77	neg	C20H32O5	M-H, M+Cl	351.2187	351.2177	67.0	66.40	2.77853	Fatty Acyls	351.2182 407461.7266|387.1967 84415.2508|59.0136 77627.6531|387.1884 66498.7453|343.1894 46092.1609	5.33935e+07	5.07794e+07	5.10166e+07	5.06229e+07
5,6-Epoxy,18r-Hepe	5.88	pos	C20H28O4	M+H2O+H, M+H2O+Na, M+CH3CN+H	351.2163	351.2172	41.9	9.78	-2.61212	Fatty Acyls	374.2304 799533.1563|91.0545 650600.4038|79.0547 609867.1616|357.2061 550098.8516|105.0699 538865.4150	2.77579e+07	2.76993e+07	2.60687e+07	2.46728e+07
11-Deoxy-PGE1	5.96	pos	C20H34O4	M+Na-H2O, M+H2O+Na, M+Na, M+H-H2O, M+H-2H2O	343.2264	343.2243	51.7	69.20	6.22261		70.0656 369080.1548|91.0545 250126.3901|81.0703 242687.3994|79.0546 226803.6025|67.0547 193133.7173	3.98502e+07	3.82953e+07	3.62236e+07	3.48839e+07
5,6-Epoxyoctadeca-7,9-diynoic acid	5.99	pos	C18H26O3	M+H	333.2056			68.98		Fatty Acyls	333.2040 685365.0397|315.1966 547571.3807|91.0545 539520.8731|81.0704 532226.8194|79.0547 476839.8120	3.13061e+07	3.20784e+07	2.98393e+07	3.03392e+07
11b-Hydroxyprogesterone	6.06	neg	C20H28O4	M-H, M+CH3COO, M-H+H2O	391.2139	391.2123	46.0	7.82	3.89199	Steroids and steroid derivatives	349.2029 1543253.1309|59.0139 378290.8984|69.0346 311430.2188|97.0291 231222.4375|149.0965 217451.3516	3.86726e+07	3.60162e+07	3.78659e+07	3.68123e+07
Dihydrobotrydial	6.09	neg	C17H28O5	M-H, 2M-H, M+Cl	311.1865	311.1864	45.6	31.60	0.214378	Oxanes	311.1866 1198550.6084|267.1965 840916.9150|293.1764 292293.0703|329.1726 142318.6230|95.0502 113163.4316	4.5985e+07	4.20217e+07	4.36376e+07	4.38794e+07
Cholic Acid	6.12	pos	C24H40O5	M+H-2H2O, M+NH4, M+H, M+H-H2O, 2M+H	817.5818	817.5824	65.1	99.30	-0.717486	Steroids and steroid derivatives	355.2623 150259842.0000|373.2732 107580727.7500|213.1637 14777443.9063|145.1009 14398503.5625|159.1167 13560631.2188	9.3118e+07	9.60308e+07	8.67046e+07	9.83894e+07
3-Cholic Acid	6.12	neg	C24H40O5	M-H, M+CH3COO, M+Cl	407.2816	407.2803	64.5	94.30	3.17603		407.2798 534304.7002|443.2587 401992.0894|61.9890 31147.9673|209.9192 30045.6563|209.9356 23298.4922	1.84455e+07	1.65007e+07	1.84945e+07	1.83737e+07
7-Oxolithocholic Acid	6.13	pos	C24H38O4	M+H-2H2O	355.2623	355.2631	59.6	86.30	-2.1848	Steroids and steroid derivatives	355.2623 92960189.5833|145.1010 11109677.1768|159.1167 9340035.6895|105.0701 9253620.0885|107.0857 8815022.9453	3.82992e+07	3.74195e+07	3.67405e+07	3.54781e+07
Phytosphingosine (not Validated, Isomer of 1697)	6.28	pos	C18H39NO3	M+H	318.2997	318.3003	59.9	92.80	-1.84135		318.2997 40226237.8893|256.2632 16636000.3171|88.0761 6635082.9388|70.0657 4379667.5915|102.0916 4169275.6725	4.28357e+07	4.5111e+07	3.67182e+07	3.53506e+07
Canrenone	6.28	pos	C22H28O3	M+H-H2O, M+H	341.2107	341.2111	48.7	49.50	-1.17212		341.2129 1795577.7367|323.1966 772182.9919|91.0547 622666.7782|85.0287 573471.5575|105.0702 559101.6026	2.5088e+07	2.37537e+07	2.30725e+07	2.16252e+07
n-Undecylbenzenesulfonic Acid	6.32	neg	C17H28O3S	M-H	311.1690	311.1686	40.5	0.00	1.13032	Benzene and substituted derivatives		2.71075e+07	3.43344e+07	2.96109e+07	2.87853e+07
Val-Tyr-Leu-Arg	6.42	neg	C26H43N7O6	M-H+CH3CN	589.3441	589.3463	42.1	42.50	-3.8216	Carboxylic acids and derivatives	277.2173 8443058.6875|152.9958 5531884.7773|78.9590 1864536.6250|279.2326 1119961.3359|413.2115 639546.8203	4.60217e+07	4.46671e+07	5.62509e+07	5.79666e+07
7-[(1R)-2-[(1E,3S)-3-Hydroxyoct-1-en-1-yl]-5-oxocyclopent-2-en-1-yl]heptanoylcarnitine	6.57	pos	C27H45NO6	M+2CH3CN+Na	584.3707	584.3669	45.5	38.10	6.48179		104.1071 65174015.2435|86.0968 18090260.6624|584.3699 16012446.6198|184.0731 11613977.4518|124.9997 9902128.2015	3.34328e+07	1.3589e+06	7.91044e+06	7.83213e+06
(R)-1-O-b-D-glucopyranosyl-1,3-octanediol	6.61	neg	C14H28O7	M-H+CH3OH	339.2006	339.2020	44.1	30.20	-4.19323		183.0129 229323.5007|296.2311 181386.3776|322.2097 90318.6328|296.2086 45538.5104|184.0155 35078.4661	1.99291e+07	3.97176e+07	4.42164e+07	4.54198e+07
PC(18:0/16:2(2E,4E))	6.81	pos	C42H80NO8P	M+H	742.5379			99.09		Glycerophospholipids	335.2575 3125313.5417|392.2920 871259.7195|67.0547 828809.4915|81.0703 769575.2428|95.0857 616730.4046	1.08275e+08	6.57809e+07	3.89238e+07	3.73711e+07
PC(P-16:0/20:4(8Z,11Z,14Z,17Z))	6.81	pos	C44H80NO7P	M+H2O+H	784.5846	784.5857	52.3	76.80	-1.38907	Glycerophospholipids	184.0728 145808898.7500|86.0967 39473986.4941|124.9996 27583027.9688|60.0813 7002499.2500|71.0734 4071908.7891	4.14339e+07	1.13518e+07	5.18582e+06	5.29406e+06
PIPERIDIN-2-IMINE	6.81	pos	C5H10N2	M+H, M+CH3CN+H	99.0919	99.0917	45.1	33.10	2.37866	Pyridines and derivatives	98.0716 106768.8084|140.0807 67071.0202|122.0712 64299.3945|70.0656 62897.2385|58.0292 23612.4626	3.65816e+07	3.54695e+07	4.13073e+07	3.99638e+07
Phenylalanine-betaxanthin	6.82	pos	C44H84NO7P	M+H, M+H2O+Na, M+H-2H2O	770.6054	770.6058	47.9	45.70	-0.601425	Glycerophospholipids	184.0730 9256189.7482|86.0968 2092419.0842|124.9997 1490303.0829|60.0813 374780.7895|71.0734 215911.5765	6.64909e+07	5.9976e+07	6.23236e+07	6.90291e+07
DG(PGD1/0:0/i-15:0)	6.83	neg	C38H68O8	M+HCOOH+HCOO	743.4942	743.4952	51.1	61.40	-1.30826	Fatty Acyls	277.2173 1909359.5825|255.2325 1028357.6470|281.2482 661208.3259|78.9589 547801.5818|743.4940 433891.9197	2.92696e+07	2.35055e+07	2.74823e+07	2.53679e+07
PE(18:3(9,11,15)-OH(13)/16:0)	6.88	neg	C39H72NO9P	M-H+CH3CN	769.5136	769.5131	43.4	30.90	0.652482	Glycerophospholipids	277.2178 1534790.8920|281.2490 985996.7216|78.9591 482360.6578|152.9955 361778.2819|769.5068 283745.9263	2.62893e+07	2.19394e+07	2.50893e+07	2.39526e+07
Pc(p-16:0/2:0)	7.02	pos	C26H52NO7P	M+H	522.3552	522.3554	48.5	0.00	-0.368457	Glycerophospholipids		1.93619e+07	4.23224e+06	5.05532e+06	5.23138e+06
((+-))-(Z)-2-(5-Tetradecenyl)cyclobutanone	7.97	pos	C18H32O	M+H, M+NH4, M+H-H2O	282.2785	282.2792	54.5	78.00	-2.56024		247.2416 1882668.6660|135.1167 617556.7290|121.1011 566418.3149|93.0700 519358.0000|81.0703 425565.4736	6.72393e+07	4.26558e+07	3.50377e+07	3.38927e+07
